# Supplementary material for: The Role of Health Literacy among Outpatient Caregivers during the COVID-19 Pandemic
Source: Int J Environ Res Public Health. 2021 Nov 9;18(22):11743. doi: 10.3390/ijerph182211743 (PMC8624592; doi:10.3390/ijerph182211743)
Supplement: Supplementary file 1 [file ijerph-18-11743-s001.zip]

Archive with 1 entries (1 files):
- ijerph-1392006-supplementary.pdf
